# Supplementary material for: Chilean Salmon Sushi: Genetics Reveals Product Mislabeling and a Lack of Reliable Information at the Point of Sale
Source: Foods. 2020 Nov 19;9(11):1699. doi: 10.3390/foods9111699 (PMC7699462; doi:10.3390/foods9111699)
Supplement: Supplementary file 1 [file foods-09-01699-s001.zip]

Archive with 7 entries (6 files):
- Table S2.docx
- __MACOSX/
- __MACOSX/._Table S2.docx
- Table S1.docx
- __MACOSX/._Table S1.docx
- Figure S1.docx
- __MACOSX/._Figure S1.docx
